# Supplementary material for: A draft genome of Escherichia coli sequence type 127 strain 2009-46
Source: Gut Pathog. 2014 Sep 1;6:32. doi: 10.1186/1757-4749-6-32 (PMC4155142; doi:10.1186/1757-4749-6-32)
Supplement: Additional file 1 — Gene functions (as identified by RAST subsystems) found to be present in the newly sequenced E. coli 2009-46 isolate but not the E. coli 546 reference genome. [file 1757-4749-6-32-S1.xls]

## Sheet: Sheet1
Category	Subcategory	Subsystem	Role
Amino Acids and Derivatives	Arginine; urea cycle, polyamines	Urea carboxylase and Allophanate hydrolase cluster	Allophanate hydrolase (EC 3.5.1.54)
Amino Acids and Derivatives	Glutamine, glutamate, aspartate, asparagine; ammonia assimilation	Glutamate and Aspartate uptake in Bacteria	Two component, Sigma-54 Specific, central transcriptional regulator of acidic amino acid uptake
Amino Acids and Derivatives	Glutamine, glutamate, aspartate, asparagine; ammonia assimilation	Glutamine, Glutamate, Aspartate and Asparagine Biosynthesis	L-asparaginase I, cytoplasmic (EC 3.5.1.1)
Amino Acids and Derivatives	Lysine, threonine, methionine, and cysteine	Lysine degradation	L-lysine permease
Carbohydrates	Central carbohydrate metabolism	Pyruvate metabolism I: anaplerotic reactions, PEP	D-malic enzyme (EC 1.1.1.83)
Carbohydrates	Di- and oligosaccharides	Beta-Glucoside Metabolism	Glucokinase, ROK family (EC 2.7.1.2)
Carbohydrates	Di- and oligosaccharides	Beta-Glucoside Metabolism	PTS system, cellobiose-specific IIA component (EC 2.7.1.69)
Carbohydrates	Di- and oligosaccharides	Beta-Glucoside Metabolism	PTS system, cellobiose-specific IIB component (EC 2.7.1.69)
Carbohydrates	Di- and oligosaccharides	Beta-Glucoside Metabolism	Transcriptional antiterminator of lichenan operon, BglG family
Carbohydrates	Monosaccharides	D-Galacturonate and D-Glucuronate Utilization	Endo-1,4-beta-xylanase A precursor (EC 3.2.1.8)
Carbohydrates	Monosaccharides	D-Galacturonate and D-Glucuronate Utilization	Fructuronate transporter GntP
Carbohydrates	Monosaccharides	L-Arabinose utilization	Arabinose-proton symporter
Carbohydrates	Organic acids	Glycerate metabolism	Tartrate decarboxylase (EC 4.1.1.73)
Carbohydrates	no subcategory	Unknown carbohydrate utilization ( cluster Yeg )	Uncharacterized fimbrial chaperone YehC precursor
Cell Division and Cell Cycle	no subcategory	Bacterial Cytoskeleton	Chromosome (plasmid) partitioning protein ParB
Cell Wall and Capsule	Capsular and extracellular polysacchrides	Capsular Polysaccharide (CPS) of Campylobacter	Capsular polysaccharide export system protein KpsF
Cell Wall and Capsule	Capsular and extracellular polysacchrides	Sialic Acid Metabolism	PTS system, N-acetylmuramic acid-specific IIB component (EC 2.7.1.69)
Cell Wall and Capsule	Capsular and extracellular polysacchrides	Sialic Acid Metabolism	PTS system, N-acetylmuramic acid-specific IIC component (EC 2.7.1.69)
Cell Wall and Capsule	Capsular and extracellular polysacchrides	Sialic Acid Metabolism	Sialic acid utilization regulator, RpiR family
Cell Wall and Capsule	Capsular and extracellular polysacchrides	Sialic Acid Metabolism	TRAP-type transport system, small permease component, predicted N-acetylneuraminate transporter
Cell Wall and Capsule	Gram-Negative cell wall components	LOS core oligosaccharide biosynthesis	Beta-1,4-galactosyltransferase
Clustering-based subsystems	Hypothetical lipase related to Phosphatidate metabolism	CBSS-316407.3.peg.1371	Putative lipase in cluster with Phosphatidate cytidylyltransferase
Clustering-based subsystems	RNA metabolism	Possible RNA degradation cluster	Nitrogen regulation protein NtrB (EC 2.7.13.3)
Clustering-based subsystems	RNA metabolism	Possible RNA degradation cluster	Nitrogen regulation protein NtrC
Clustering-based subsystems	no subcategory	Aminoglycoside phosphotransferase (antibiotic) cluster	Aminoglycoside 3&#39;-phosphotransferase (EC 2.7.1.95)
Clustering-based subsystems	no subcategory	Aminoglycoside phosphotransferase (antibiotic) cluster	Aminoglycoside 3&#39;-phosphotransferase 2 (EC 2.7.1.95)
Clustering-based subsystems	no subcategory	Bacterial Cell Division	Chromosome (plasmid) partitioning protein ParA
Clustering-based subsystems	no subcategory	CBSS-1352.1.peg.856	Transcriptional regulator, PadR family
Clustering-based subsystems	no subcategory	CBSS-1496.1.peg.2937	FIG116849: hypothetical protein
Clustering-based subsystems	no subcategory	CBSS-1496.1.peg.2937	FIG131328: Predicted ATP-dependent endonuclease of the OLD family
Clustering-based subsystems	no subcategory	CBSS-176299.4.peg.1996A	Endoribonuclease L-PSP
Clustering-based subsystems	no subcategory	CBSS-211586.1.peg.3421	FIG006163: hypothetical protein
Clustering-based subsystems	no subcategory	CBSS-211586.1.peg.3421	PspA/IM30 family protein
Clustering-based subsystems	no subcategory	CBSS-224911.1.peg.435	Periplasmic septal ring factor with murein hydrolase activity EnvC/YibP
Clustering-based subsystems	no subcategory	CBSS-224911.1.peg.435	Putative periplasmic protein YibQ, distant homology with nucleoside diphosphatase and polysaccharide deacetylase
Clustering-based subsystems	no subcategory	CBSS-257314.1.peg.752	Adenine-specific methyltransferase (EC 2.1.1.72)
Clustering-based subsystems	no subcategory	CBSS-316057.3.peg.3521	Large exoproteins involved in heme utilization or adhesion
Clustering-based subsystems	no subcategory	CBSS-316275.9.peg.382	FIG023911: putative membrane protein
Clustering-based subsystems	no subcategory	CBSS-87626.3.peg.3639	FIG001590: Putative conserved exported protein precursor
Clustering-based subsystems	no subcategory	Putative hemin transporter	putative hemin permease
Cofactors, Vitamins, Prosthetic Groups, Pigments	Riboflavin, FMN, FAD	Riboflavin, FMN and FAD metabolism	5-Amino-6-(5&#39;-phosphoribitylamino)uracil phosphatase
DNA Metabolism	DNA repair	DNA repair, bacterial	Recombinational DNA repair protein RecT (prophage associated)
DNA Metabolism	no subcategory	Restriction-Modification System	Putative DNA-binding protein in cluster with Type I restriction-modification system
Fatty Acids, Lipids, and Isoprenoids	Isoprenoids	Isoprenoinds for Quinones	Geranylgeranyl diphosphate synthase (EC 2.5.1.29)
Fatty Acids, Lipids, and Isoprenoids	Phospholipids	Glycerolipid and Glycerophospholipid Metabolism in Bacteria	Aldehyde dehydrogenase (EC 1.2.1.3)
Iron acquisition and metabolism	Iron transpot	Iron transport system including ABC transporter	Fe2+ ABC transporter, ATP-binding subunit
Iron acquisition and metabolism	Iron transpot	Iron transport system including ABC transporter	Fe2+ ABC transporter, permease protein 2
Iron acquisition and metabolism	Iron transpot	Iron transport system including ABC transporter	Fe2+ ABC transporter, substrate binding protein
Iron acquisition and metabolism	Iron transpot	Iron transport system including ABC transporter	High-affinity Fe2+/Pb2+ permease precursor
Iron acquisition and metabolism	Iron transpot	Iron transport system including ABC transporter	Periplasmic protein p19 involved in high-affinity Fe2+ transport
Iron acquisition and metabolism	Iron transpot	Iron transport system including ABC transporter	Possible periplasmic thiredoxin
Iron acquisition and metabolism	Siderophores	Siderophore Aerobactin	Aerobactin siderophore receptor IutA
Iron acquisition and metabolism	Siderophores	Siderophore Aerobactin	L-lysine 6-monooxygenase [NADPH] (EC 1.14.13.59), aerobactin biosynthesis protein IucD
Iron acquisition and metabolism	Siderophores	Siderophore Enterobactin	4&#39;-phosphopantetheinyl transferase (EC 2.7.8.-) [enterobactin] siderophore
Iron acquisition and metabolism	Siderophores	Siderophore Enterobactin	Enterobactin esterase
Iron acquisition and metabolism	Siderophores	Siderophore Enterobactin	FIG005032: Putative cytoplasmic protein YbdZ in enterobactin biosynthesis operon
Iron acquisition and metabolism	no subcategory	Encapsulating protein for DyP-type peroxidase and ferritin-like protein oligomers	Predicted dye-decolorizing peroxidase (DyP), encapsulated subgroup
Iron acquisition and metabolism	no subcategory	Heme, hemin uptake and utilization systems in GramNegatives	Ferrichrome transport ATP-binding protein FhuC (TC 3.A.1.14.3)
Iron acquisition and metabolism	no subcategory	Heme, hemin uptake and utilization systems in GramNegatives	Hemin uptake protein HemP
Membrane Transport	Protein and nucleoprotein secretion system, Type IV	IncF Conjugal Transfer System	IncF plasmid conjugative transfer DNA-nicking and unwinding protein TraI
Membrane Transport	Protein and nucleoprotein secretion system, Type IV	IncF Conjugal Transfer System	IncF plasmid conjugative transfer fertility inhibition protein FinO
Membrane Transport	Protein and nucleoprotein secretion system, Type IV	IncF Conjugal Transfer System	IncF plasmid conjugative transfer pilin acetylase TraX
Membrane Transport	Protein and nucleoprotein secretion system, Type IV	IncF Conjugal Transfer System	IncF plasmid conjugative transfer pilus assembly protein TraH
Membrane Transport	Protein and nucleoprotein secretion system, Type IV	IncF Conjugal Transfer System	IncF plasmid conjugative transfer protein TraD
Membrane Transport	Protein and nucleoprotein secretion system, Type IV	IncF Conjugal Transfer System	IncF plasmid conjugative transfer protein TraG
Membrane Transport	Protein and nucleoprotein secretion system, Type IV	IncF Conjugal Transfer System	IncF plasmid conjugative transfer protein TrbF
Membrane Transport	Protein and nucleoprotein secretion system, Type IV	IncF Conjugal Transfer System	IncF plasmid conjugative transfer surface exclusion protein TraT
Membrane Transport	Protein and nucleoprotein secretion system, Type IV	IncF Conjugal Transfer System	YhfA Protein in tra region of some IncF plasmids
Membrane Transport	Protein and nucleoprotein secretion system, Type IV	Type IV pilus	Twitching motility protein PilT
Membrane Transport	Protein secretion system, Type VI	Type VI secretion systems	Uncharacterized protein ImpD
Membrane Transport	Protein secretion system, Type VI	Type VI secretion systems	VgrG-3 protein
Membrane Transport	Protein secretion system, Type VII (Chaperone/Usher pathway, CU)	The fimbrial Stf cluster	Fimbriae usher protein StfC
Membrane Transport	Protein secretion system, Type VII (Chaperone/Usher pathway, CU)	The fimbrial Stf cluster	Major fimbrial subunit StfA
Membrane Transport	Protein secretion system, Type VII (Chaperone/Usher pathway, CU)	The fimbrial Stf cluster	Minor fimbrial subunit StfE
Membrane Transport	Protein secretion system, Type VII (Chaperone/Usher pathway, CU)	The fimbrial Stf cluster	Minor fimbrial subunit StfF
Membrane Transport	Protein secretion system, Type VII (Chaperone/Usher pathway, CU)	The fimbrial Stf cluster	Periplasmic fimbrial chaperone StfD
Membrane Transport	Protein secretion system, Type VII (Chaperone/Usher pathway, CU)	The fimbrial Stf cluster	Uncharacterized protein YadU in stf fimbrial cluster
Membrane Transport	TRAP transporters	TRAP Transporter unknown substrate 6	TRAP transporter solute receptor, unknown substrate 6
Membrane Transport	no subcategory	Ton and Tol transport systems	Putative OMR family iron-siderophore receptor precursor
Membrane Transport	no subcategory	Ton and Tol transport systems	TonB-dependent siderophore receptor
Metabolism of Aromatic Compounds	Peripheral pathways for catabolism of aromatic compounds	Benzoate degradation	Benzoate transport protein
Miscellaneous	no subcategory	Broadly distributed proteins not in subsystems	UPF0265 protein YeeX
Miscellaneous	no subcategory	Broadly distributed proteins not in subsystems	YpfJ protein, zinc metalloprotease superfamily
Nucleosides and Nucleotides	Purines	Purine Utilization	Guanine-hypoxanthine permease
Nucleosides and Nucleotides	Pyrimidines	Pyrimidine utilization	Dihydropyrimidine dehydrogenase [NADP+] (EC 1.3.1.2)
Phages, Prophages, Transposable elements, Plasmids	Phages, Prophages	Phage DNA synthesis	DNA adenine methyltransferase, phage-associated
Phages, Prophages, Transposable elements, Plasmids	Phages, Prophages	Phage capsid proteins	Phage capsid and scaffold
Phages, Prophages, Transposable elements, Plasmids	Phages, Prophages	Phage capsid proteins	Phage capsid protein
Phages, Prophages, Transposable elements, Plasmids	Phages, Prophages	Phage capsid proteins	Phage head-tail joining protein
Phages, Prophages, Transposable elements, Plasmids	Phages, Prophages	Phage capsid proteins	Phage minor capsid protein
Phages, Prophages, Transposable elements, Plasmids	Phages, Prophages	Phage lysis modules	Phage holin
Phages, Prophages, Transposable elements, Plasmids	Phages, Prophages	Phage lysis modules	Phage holin, class II
Phages, Prophages, Transposable elements, Plasmids	Phages, Prophages	Phage lysis modules	Phage lysin (EC 3.2.1.17)
Phages, Prophages, Transposable elements, Plasmids	Phages, Prophages	Phage lysis modules	Phage lysin, 1,4-beta-N-acetylmuramidase (EC 3.2.1.17) or lysozyme
Phages, Prophages, Transposable elements, Plasmids	Phages, Prophages	Phage lysis modules	Phage outer membrane lipoprotein Rz1
Phages, Prophages, Transposable elements, Plasmids	Phages, Prophages	Phage lysis modules	Phage outer membrane lytic protein Rz
Phages, Prophages, Transposable elements, Plasmids	Phages, Prophages	Phage nin genes - N-independent survival	Phage NinB DNA recombination
Phages, Prophages, Transposable elements, Plasmids	Phages, Prophages	Phage nin genes - N-independent survival	Phage antitermination protein N
Phages, Prophages, Transposable elements, Plasmids	Phages, Prophages	Phage nin genes - N-independent survival	Phage antitermination protein Q
Phages, Prophages, Transposable elements, Plasmids	Phages, Prophages	Phage packaging machinery	Phage DNA-binding protein
Phages, Prophages, Transposable elements, Plasmids	Phages, Prophages	Phage packaging machinery	Phage DNA-packaging protein
Phages, Prophages, Transposable elements, Plasmids	Phages, Prophages	Phage packaging machinery	Phage portal protein
Phages, Prophages, Transposable elements, Plasmids	Phages, Prophages	Phage packaging machinery	Phage terminase, large subunit
Phages, Prophages, Transposable elements, Plasmids	Phages, Prophages	Phage packaging machinery	Phage terminase, small subunit
Phages, Prophages, Transposable elements, Plasmids	Phages, Prophages	Phage replication	DNA helicase (EC 3.6.1.-), phage-associated
Phages, Prophages, Transposable elements, Plasmids	Phages, Prophages	Phage replication	Origin specific replication binding factor
Phages, Prophages, Transposable elements, Plasmids	Phages, Prophages	Phage replication	Origin specific replication initiation factor
Phages, Prophages, Transposable elements, Plasmids	Phages, Prophages	Phage replication	Phage replication protein
Phages, Prophages, Transposable elements, Plasmids	Phages, Prophages	Phage tail fiber proteins	Phage tail fiber assembly protein
Phages, Prophages, Transposable elements, Plasmids	Phages, Prophages	Phage tail fiber proteins	Phage tail fibers
Phages, Prophages, Transposable elements, Plasmids	Phages, Prophages	Phage tail proteins	Phage tail assembly
Phages, Prophages, Transposable elements, Plasmids	Phages, Prophages	Phage tail proteins	Phage tail completion protein
Phages, Prophages, Transposable elements, Plasmids	no subcategory	Integrons	Integron integrase IntIPac
Potassium metabolism	no subcategory	Potassium homeostasis	POTASSIUM/PROTON ANTIPORTER ROSB
Potassium metabolism	no subcategory	Potassium homeostasis	Potassium channel protein
Protein Metabolism	Protein degradation	Proteasome bacterial	ATP-dependent protease La (EC 3.4.21.53) Type II
Protein Metabolism	Protein processing and modification	G3E family of P-loop GTPases (metallocenter biosynthesis)	COG0523: Putative GTPases (G3E family)
RNA Metabolism	RNA processing and modification	RNA processing orphans	2&#39;-5&#39; RNA ligase
RNA Metabolism	Transcription	Transcription factors bacterial	Rho-specific inhibitor of transcription termination (YaeO)
Regulation and Cell signaling	Programmed Cell Death and Toxin-antitoxin Systems	MazEF toxin-antitoxing (programmed cell death) system	Programmed cell death antitoxin PemI
Regulation and Cell signaling	Programmed Cell Death and Toxin-antitoxin Systems	MazEF toxin-antitoxing (programmed cell death) system	Programmed cell death toxin PemK
Regulation and Cell signaling	Programmed Cell Death and Toxin-antitoxin Systems	Murein hydrolase regulation and cell death	Autolysis histidine kinase LytS
Regulation and Cell signaling	Regulation of virulence	BarA-UvrY(SirA) two-component regulatory system	BarA-associated response regulator UvrY (= GacA = SirA)
Regulation and Cell signaling	no subcategory	LysR-family proteins in Salmonella enterica Typhimurium	LysR-family transcriptional regulator YbeF
Regulation and Cell signaling	no subcategory	cAMP signaling in bacteria	ElaA protein
Regulation and Cell signaling	no subcategory	cAMP signaling in bacteria	Prophage Clp protease-like protein
Respiration	ATP synthases	F0F1-type ATP synthase	ATP synthase protein I
Respiration	Electron accepting reactions	Anaerobic respiratory reductases	Fe-S-cluster-containing hydrogenase components 1
Respiration	Electron accepting reactions	Anaerobic respiratory reductases	Ferredoxin reductase
Respiration	Electron accepting reactions	Anaerobic respiratory reductases	Thiosulfate reductase cytochrome B subunit
Respiration	Electron donating reactions	Hydrogenases	Coenzyme F420 hydrogenase maturation protease (EC 3.4.24.-)
Respiration	Electron donating reactions	Na(+)-translocating NADH-quinone oxidoreductase and rnf-like group of electron transport complexes	Na(+)-translocating NADH-quinone reductase subunit C (EC 1.6.5.-)
Secondary Metabolism	Plant Alkaloids	Alkaloid biosynthesis from L-lysine	Oxalyl-CoA decarboxylase (EC 4.1.1.8)
Stress Response	Oxidative stress	Glutaredoxins	Glutaredoxin-related protein
Stress Response	Oxidative stress	Protection from Reactive Oxygen Species	Cytochrome c551 peroxidase (EC 1.11.1.5)
Stress Response	no subcategory	Flavohaemoglobin	ABC-type Fe3+-siderophore transport system, permease 2 component
Sulfur Metabolism	Inorganic sulfur assimilation	Inorganic Sulfur Assimilation	Ferredoxin
Sulfur Metabolism	Organic sulfur assimilation	Alkanesulfonate assimilation	probable dibenzothiophene desulfurization enzyme
Sulfur Metabolism	Organic sulfur assimilation	L-Cystine Uptake and Metabolism	Cystine ABC transporter, periplasmic cystine-binding protein FliY
Sulfur Metabolism	no subcategory	Galactosylceramide and Sulfatide metabolism	probable beta-D-galactosidase
Virulence, Disease and Defense	Adhesion	Mediator of hyperadherence YidE in Enterobacteria and its conserved region	16 kDa heat shock protein B
Virulence, Disease and Defense	Adhesion	Mediator of hyperadherence YidE in Enterobacteria and its conserved region	Mediator of hyperadherence YidE
Virulence, Disease and Defense	Adhesion	Mediator of hyperadherence YidE in Enterobacteria and its conserved region	Outer membrane lipoprotein YidQ
Virulence, Disease and Defense	Adhesion	Mediator of hyperadherence YidE in Enterobacteria and its conserved region	Uncharacterized protein YidR
Virulence, Disease and Defense	Adhesion	Mediator of hyperadherence YidE in Enterobacteria and its conserved region	Uncharacterized protein YidS
Virulence, Disease and Defense	Resistance to antibiotics and toxic compounds	Adaptation to d-cysteine	Cystine ABC transporter, ATP-binding protein
Virulence, Disease and Defense	Resistance to antibiotics and toxic compounds	Adaptation to d-cysteine	Cystine ABC transporter, permease protein
Virulence, Disease and Defense	Resistance to antibiotics and toxic compounds	Adaptation to d-cysteine	D-cysteine desulfhydrase (EC 4.4.1.15)
Virulence, Disease and Defense	Resistance to antibiotics and toxic compounds	Aminoglycoside adenylyltransferases	Spectinomycin 9-O-adenylyltransferase
Virulence, Disease and Defense	Resistance to antibiotics and toxic compounds	Aminoglycoside adenylyltransferases	Streptomycin 3&#39;&#39;-O-adenylyltransferase (EC 2.7.7.47)
Virulence, Disease and Defense	Resistance to antibiotics and toxic compounds	Cobalt-zinc-cadmium resistance	DNA-binding heavy metal response regulator
Virulence, Disease and Defense	Resistance to antibiotics and toxic compounds	Copper homeostasis: copper tolerance	Membrane protein, suppressor for copper-sensitivity ScsD
Virulence, Disease and Defense	Resistance to antibiotics and toxic compounds	Copper homeostasis: copper tolerance	Secreted protein, suppressor for copper-sensitivity ScsC
Virulence, Disease and Defense	Resistance to antibiotics and toxic compounds	Lysozyme inhibitors	Per-activated serine protease autotransporter enterotoxin EspC
Virulence, Disease and Defense	Resistance to antibiotics and toxic compounds	Mercury resistance operon	Mercuric resistance operon coregulator
Virulence, Disease and Defense	Resistance to antibiotics and toxic compounds	Mercury resistance operon	Mercuric resistance operon regulatory protein
Virulence, Disease and Defense	Resistance to antibiotics and toxic compounds	Mercury resistance operon	Mercuric transport protein, MerC
Virulence, Disease and Defense	Resistance to antibiotics and toxic compounds	Mercury resistance operon	Mercuric transport protein, MerE
Virulence, Disease and Defense	Resistance to antibiotics and toxic compounds	Mercury resistance operon	Mercuric transport protein, MerT
Virulence, Disease and Defense	Resistance to antibiotics and toxic compounds	Mercury resistance operon	Periplasmic mercury(+2) binding protein
Virulence, Disease and Defense	Resistance to antibiotics and toxic compounds	Multidrug Resistance Efflux Pumps	Membrane fusion protein of RND family multidrug efflux pump
Virulence, Disease and Defense	Resistance to antibiotics and toxic compounds	Multidrug Resistance Efflux Pumps	Multi antimicrobial extrusion protein (Na(+)/drug antiporter), MATE family of MDR efflux pumps
Virulence, Disease and Defense	Resistance to antibiotics and toxic compounds	Multidrug Resistance Efflux Pumps	RND efflux system, outer membrane lipoprotein CmeC
Virulence, Disease and Defense	Resistance to antibiotics and toxic compounds	Multidrug Resistance Efflux Pumps	RND efflux system, outer membrane lipoprotein, NodT family
