# Supplementary material for: A draft genome of Escherichia coli sequence type 127 strain 2009-46
Source: Gut Pathog. 2014 Sep 1;6:32. doi: 10.1186/1757-4749-6-32 (PMC4155142; doi:10.1186/1757-4749-6-32)
Supplement: Additional file 2 — Gene functions (as identified by RAST subsystems) found to be present only in the E. coli 546 reference genome in a pairwise comparison with E. coli 2009-46. [file 1757-4749-6-32-S2.xls]

## Sheet: Sheet1
Category	Subcategory	Subsystem	Role
Amino Acids and Derivatives	Alanine, serine, and glycine	Glycine and Serine Utilization	L-serine dehydratase (EC 4.3.1.17)
Amino Acids and Derivatives	Glutamine, glutamate, aspartate, asparagine; ammonia assimilation	Glutamate and Aspartate uptake in Bacteria	Aerobic C4-dicarboxylate transporter for fumarate, L-malate, D-malate, succunate, aspartate
Amino Acids and Derivatives	Lysine, threonine, methionine, and cysteine	Cysteine Biosynthesis	Cysteine synthase B (EC 2.5.1.47)
Amino Acids and Derivatives	Lysine, threonine, methionine, and cysteine	Threonine anaerobic catabolism gene cluster	Hypothetical protein TdcF in cluster with anaerobic degradation of L-threonine to propionate
Carbohydrates	Aminosugars	Chitin and N-acetylglucosamine utilization	Chitobiose-specific 6-phospho-beta-glucosidase ChbF (EC 3.2.1.86)
Carbohydrates	Aminosugars	Chitin and N-acetylglucosamine utilization	PTS system, chitobiose-specific IIA component (EC 2.7.1.69)
Carbohydrates	Aminosugars	Chitin and N-acetylglucosamine utilization	PTS system, chitobiose-specific IIB component (EC 2.7.1.69)
Carbohydrates	Aminosugars	N-Acetyl-Galactosamine and Galactosamine Utilization	PTS system, N-acetylgalactosamine-specific IIC component (EC 2.7.1.69)
Carbohydrates	Aminosugars	N-Acetyl-Galactosamine and Galactosamine Utilization	PTS system, galactosamine-specific IIB component (EC 2.7.1.69)
Carbohydrates	Aminosugars	N-Acetyl-Galactosamine and Galactosamine Utilization	PTS system, galactosamine-specific IIC component (EC 2.7.1.69)
Carbohydrates	Aminosugars	N-Acetyl-Galactosamine and Galactosamine Utilization	PTS system, galactosamine-specific IID component (EC 2.7.1.69)
Carbohydrates	Central carbohydrate metabolism	Glycolate, glyoxylate interconversions	Glycolate permease
Carbohydrates	Central carbohydrate metabolism	Glycolate, glyoxylate interconversions	Probable oxalyl-CoA decarboxylase (EC 4.1.1.8)
Carbohydrates	Central carbohydrate metabolism	Methylglyoxal Metabolism	Hypothetical protein YaeR with similarity to glyoxylase family
Carbohydrates	Central carbohydrate metabolism	Pyruvate Alanine Serine Interconversions	Alanine racemase, biosynthetic (EC 5.1.1.1)
Carbohydrates	Central carbohydrate metabolism	Pyruvate Alanine Serine Interconversions	Alanine racemase, catabolic (EC 5.1.1.1)
Carbohydrates	Central carbohydrate metabolism	Pyruvate Alanine Serine Interconversions	Predicted L-serine dehydratase (EC 4.3.1.17) TdcG
Carbohydrates	Fermentation	Acetyl-CoA fermentation to Butyrate	Ferredoxin-like protein YdiT
Carbohydrates	Monosaccharides	D-Galacturonate and D-Glucuronate Utilization	Altronate hydrolase (EC 4.2.1.7)
Carbohydrates	Monosaccharides	D-Sorbitol(D-Glucitol) and L-Sorbose Utilization	Glucitol operon GutQ protein
Carbohydrates	Monosaccharides	D-Sorbitol(D-Glucitol) and L-Sorbose Utilization	Glucitol operon repressor
Carbohydrates	Monosaccharides	D-Sorbitol(D-Glucitol) and L-Sorbose Utilization	PTS system, sorbose-specific IIA component (EC 2.7.1.69)
Carbohydrates	Monosaccharides	D-Sorbitol(D-Glucitol) and L-Sorbose Utilization	PTS system, sorbose-specific IIC component (EC 2.7.1.69)
Carbohydrates	Monosaccharides	D-Sorbitol(D-Glucitol) and L-Sorbose Utilization	PTS system, sorbose-specific IID component (EC 2.7.1.69)
Carbohydrates	Monosaccharides	D-Tagatose and Galactitol Utilization	Tagatose-1,6-bisphosphate aldolase GatY (EC 4.1.2.-)
Carbohydrates	Monosaccharides	D-allose utilization	D-allose-6-phosphate isomerase (EC 5.3.1.-)
Carbohydrates	Monosaccharides	D-galactarate, D-glucarate and D-glycerate catabolism	D-galactarate permease
Carbohydrates	Monosaccharides	D-galactarate, D-glucarate and D-glycerate catabolism - gjo	Glucarate dehydratase related protein YgcY
Carbohydrates	Monosaccharides	D-galactarate, D-glucarate and D-glycerate catabolism - gjo	Glycerate-2-kinase (EC 2.7.1.165)
Carbohydrates	Monosaccharides	D-gluconate and ketogluconates metabolism	Transcriptional regulator YqhC, positively regulates YqhD and DkgA
Carbohydrates	Monosaccharides	Deoxyribose and Deoxynucleoside Catabolism	Na+ dependent nucleoside transporter NupC
Carbohydrates	Organic acids	Methylcitrate cycle	Propionate kinase (EC 2.7.2.15)
Carbohydrates	Organic acids	Tricarballylate Utilization	Putative tricarboxylic transport TctC
Carbohydrates	Sugar alcohols	Mannitol Utilization	PTS system, mannitol-specific IIA component (EC 2.7.1.69)
Carbohydrates	Sugar alcohols	Mannitol Utilization	PTS system, mannitol-specific cryptic IIC component (EC 2.7.1.69)
Carbohydrates	no subcategory	L-rhamnonate utilization	2-dehydro-3-deoxy-L-rhamnonate aldolase (EC 4.1.2.n3)
Carbohydrates	no subcategory	L-rhamnonate utilization	L-rhamnonate utilization transcriptional regulator (predicted by genome context)
Carbohydrates	no subcategory	Uncharacterized sugar kinase cluster (ygc)	Hypothetical oxidoreductase YgcW (EC 1.-.-.-)
Carbohydrates	no subcategory	Uncharacterized sugar kinase cluster (ygc)	Putative anti-terminator regulatory protein YgcP
Cell Wall and Capsule	no subcategory	Peptidoglycan Crosslinking of Peptide Stems	L,D-transpeptidase ErfK
Cell Wall and Capsule	no subcategory	Recycling of Peptidoglycan Amino Sugars	N-acetylmuramic acid 6-phosphate etherase (EC 4.2.-.-)
Clustering-based subsystems	A bicyclomycin resistance protein, a helicase, and a pseudouridine synthase	CBSS-584.1.peg.841	DNA or RNA helicase of superfamily II
Clustering-based subsystems	A hypothetical (YfcN) clustering with an L3 methyltransferase, SixA and AroC	CBSS-584.1.peg.2497	Ribosomal protein L3 methyltransferase
Clustering-based subsystems	Cell Division	Cell Division Subsystem including YidCD	Protein YidD
Clustering-based subsystems	Clustering-based subsystems	Putative diaminopropionate ammonia-lyase cluster	Hypothetical hydrolase YgeZ (EC 3.-.-.-)
Clustering-based subsystems	Clustering-based subsystems	Putative diaminopropionate ammonia-lyase cluster	Inner membrane transport protein YqeG
Clustering-based subsystems	Clustering-based subsystems	Putative diaminopropionate ammonia-lyase cluster	Putative purine permease YgfO
Clustering-based subsystems	Clustering-based subsystems	Putative diaminopropionate ammonia-lyase cluster	Uncharacterized protein YgfQ
Clustering-based subsystems	Hypothetical in Lysine biosynthetic cluster	CBSS-323850.3.peg.3269	2-haloalkanoic acid dehalogenase (EC 3.8.1.2)
Clustering-based subsystems	no subcategory	CBSS-160492.1.peg.550	Predicted endonuclease distantly related to archaeal Holliday junction resolvase
Clustering-based subsystems	no subcategory	CBSS-316273.3.peg.227	Thiosulfate sulfurtransferase, rhodanese (EC 2.8.1.1)
Clustering-based subsystems	no subcategory	CBSS-630.2.peg.3360	UPF0235 protein VC0458
Clustering-based subsystems	no subcategory	CBSS-83333.1.peg.2642	Branched-chain amino acid transport, AzlC
Clustering-based subsystems	no subcategory	CBSS-83333.1.peg.2642	Transcriptional repressor
Clustering-based subsystems	no subcategory	CBSS-83333.1.peg.566	FIG006989: hypothetical protein
Clustering-based subsystems	no subcategory	Conserved cluster in Enterobacteriaceae downstream from YqjA, a DedA family protein	Inner membrane protein YhaH
Clustering-based subsystems	no subcategory	Conserved gene cluster associated with Met-tRNA formyltransferase	Similar to C-terminal Zn-finger domain of DNA topoisomerase I
Clustering-based subsystems	no subcategory	Lipopolysaccharide assembly cluster	PTS IIA-like nitrogen-regulatory protein PtsN
Clustering-based subsystems	no subcategory	Putative hemin transporter	puatative hemin transporter subunit
Clustering-based subsystems	no subcategory	Ycd cluster ( putative 2-hydroxyacid dehydrogenase )	Putative 2-hydroxyacid dehydrogenase YcdW (EC 1.-.-.-)
Clustering-based subsystems	no subcategory	Ycd cluster ( putative 2-hydroxyacid dehydrogenase )	Uncharacterized protein YcdY, TorD family
Cofactors, Vitamins, Prosthetic Groups, Pigments	Biotin	Biotin biosynthesis Experimental	tRNA (cytidine(34)-2&#39;-O)-methyltransferase (EC 2.1.1.207)
Cofactors, Vitamins, Prosthetic Groups, Pigments	Folate and pterines	5-FCL-like protein	Butyryl-CoA dehydrogenase (EC 1.3.8.1)
Cofactors, Vitamins, Prosthetic Groups, Pigments	Folate and pterines	5-FCL-like protein	Phosphomethylpyrimidine kinase (EC 2.7.4.7)
Cofactors, Vitamins, Prosthetic Groups, Pigments	Folate and pterines	Folate Biosynthesis	Dihydroneopterin triphosphate pyrophosphohydrolase type 2 (nudB)
Cofactors, Vitamins, Prosthetic Groups, Pigments	Riboflavin, FMN, FAD	Riboflavin, FMN and FAD metabolism in plants	Uncharacterized protein COG3236
DNA Metabolism	DNA repair	2-phosphoglycolate salvage	Iron-sulfur cluster-binding protein
DNA Metabolism	DNA replication	DNA-replication	Primosomal replication protein N
DNA Metabolism	DNA replication	DNA-replication	Replicative DNA helicase (DnaB) (EC 3.6.4.12)
Dormancy and Sporulation	no subcategory	Persister Cells	Cell division inhibitor Slr1223 (YfcH in EC), contains epimerase/dehydratase and DUF1731 domains
Fatty Acids, Lipids, and Isoprenoids	Phospholipids	Glycerolipid and Glycerophospholipid Metabolism in Bacteria	Aldehyde dehydrogenase B (EC 1.2.1.22)
Iron acquisition and metabolism	Siderophores	Salmochelin-mediated Iron Acquisition	ABC transporter protein IroC
Iron acquisition and metabolism	Siderophores	Salmochelin-mediated Iron Acquisition	Glycosyltransferase IroB
Iron acquisition and metabolism	Siderophores	Salmochelin-mediated Iron Acquisition	Outer Membrane Siderophore Receptor IroN
Iron acquisition and metabolism	Siderophores	Salmochelin-mediated Iron Acquisition	Periplasmic esterase IroE
Iron acquisition and metabolism	Siderophores	Salmochelin-mediated Iron Acquisition	Trilactone hydrolase IroD
Iron acquisition and metabolism	Siderophores	Siderophore Yersiniabactin Biosynthesis	Yersiniabactin synthetase, thiazolinyl reductase component Irp3
Iron acquisition and metabolism	Siderophores	Siderophore Yersiniabactin Biosynthesis	iron aquisition 2,3-dihydroxybenzoate-AMP ligase (EC 2.7.7.58,Irp5)
Iron acquisition and metabolism	Siderophores	Siderophore Yersiniabactin Biosynthesis	iron aquisition outermembrane yersiniabactin receptor (FyuA,Psn,pesticin receptor)
Membrane Transport	ABC transporters	ABC transporter branched-chain amino acid (TC 3.A.1.4.1)	High-affinity leucine-specific transport system, periplasmic binding protein LivK (TC 3.A.1.4.1)
Miscellaneous	Plant-Prokaryote DOE project	YrdC-YciO-Sua5 protein family	COG0009 YrdC subfamily, required for N6-threonylcarbamoyl adenosine t(6)A37 modification in tRNA
Motility and Chemotaxis	Flagellar motility in Prokaryota	Flagellum	Flagellar biosynthesis protein FliO
Nitrogen Metabolism	no subcategory	Ammonia assimilation	Nitrogen regulation protein NR(I)
Nitrogen Metabolism	no subcategory	Ammonia assimilation	Nitrogen regulation protein NR(II) (EC 2.7.3.-)
Nitrogen Metabolism	no subcategory	Nitrate and nitrite ammonification	Nitrate/nitrite transporter
Nitrogen Metabolism	no subcategory	Nitrate and nitrite ammonification	periplasmic diheme c-type cytochrome, NapB
Nucleosides and Nucleotides	Purines	Purine conversions	GMP synthase [glutamine-hydrolyzing] (EC 6.3.5.2)
RNA Metabolism	RNA processing and modification	ATP-dependent RNA helicases, bacterial	Cold-shock DEAD-box protein A
RNA Metabolism	RNA processing and modification	Queuosine-Archaeosine Biosynthesis	NADPH-dependent 7-cyano-7-deazaguanine reductase (EC 1.7.1.-)
RNA Metabolism	RNA processing and modification	mnm5U34 biosynthesis bacteria	5-methylaminomethyl-2-thiouridine-forming enzyme mnmC
RNA Metabolism	RNA processing and modification	tRNA modification Bacteria	tRNA dihydrouridine synthase A (EC 1.-.-.-)
RNA Metabolism	no subcategory	Group II intron-associated genes	Retron-type RNA-directed DNA polymerase (EC 2.7.7.49)
Regulation and Cell signaling	Programmed Cell Death and Toxin-antitoxin Systems	Toxin-antitoxin replicon stabilization systems	HigB toxin protein
Regulation and Cell signaling	Quorum sensing and biofilm formation	Protein YjgK cluster linked to biofilm formation	Protein YjgF, putative endoribonuclease L-PSP
Regulation and Cell signaling	Quorum sensing and biofilm formation	Protein YjgK cluster linked to biofilm formation	Uncharacterized acetyltransferase YjgM (EC 2.3.1.-)
Regulation and Cell signaling	no subcategory	LysR-family proteins in Escherichia coli	Cyn operon transcriptional activator
Regulation and Cell signaling	no subcategory	LysR-family proteins in Escherichia coli	LysR family transcriptional regulator HdfR
Regulation and Cell signaling	no subcategory	LysR-family proteins in Escherichia coli	LysR family transcriptional regulator YahB
Regulation and Cell signaling	no subcategory	LysR-family proteins in Escherichia coli	LysR family transcriptional regulator YgfI
Regulation and Cell signaling	no subcategory	LysR-family proteins in Escherichia coli	LysR family transcriptional regulator YgiP
Regulation and Cell signaling	no subcategory	LysR-family proteins in Escherichia coli	LysR-family transcriptional regulator APECO1_2639
Regulation and Cell signaling	no subcategory	LysR-family proteins in Salmonella enterica Typhimurium	LysR-family transcriptional regulator YeeY
Respiration	ATP synthases	F0F1-type ATP synthase	FIG048548: ATP synthase protein I2
Respiration	Electron accepting reactions	trimethylamine N-oxide (TMAO) reductase	Biotin sulfoxide reductase (EC 1.-.-.-)
Respiration	Electron donating reactions	Formate dehydrogenase	Formate dehydrogenase N beta subunit (EC 1.2.1.2)
Respiration	no subcategory	Biogenesis of c-type cytochromes	Predicted dye-decolorizing peroxidase (DyP), YfeX-like subgroup
Respiration	no subcategory	Quinone oxidoreductase family	YhdH, a putative quinone oxidoreductase
Stress Response	Cold shock	Cold shock, CspA family of proteins	Cold shock protein CspE
Stress Response	Dessication stress	O-antigen capsule important for environmental persistence	Oxidoreductase YihU
Stress Response	Oxidative stress	Glutathione: Redox cycle	Glutathione peroxidase (EC 1.11.1.9)
Stress Response	Periplasmic Stress	Periplasmic Acid Stress Response in Enterobacteria	Putative membrane transporter ATPase,YhiD
Stress Response	no subcategory	Flavohaemoglobin	RNA methyltransferase, TrmH family, group 1
Virulence, Disease and Defense	Resistance to antibiotics and toxic compounds	Cobalt-zinc-cadmium resistance	Copper sensory histidine kinase CusS
Virulence, Disease and Defense	Resistance to antibiotics and toxic compounds	Cobalt-zinc-cadmium resistance	Copper-sensing two-component system response regulator CusR
Virulence, Disease and Defense	Resistance to antibiotics and toxic compounds	Multidrug Resistance Efflux Pumps	Multidrug and toxin extrusion (MATE) family efflux pump YdhE/NorM
Virulence, Disease and Defense	Resistance to antibiotics and toxic compounds	The mdtABCD multidrug resistance cluster	Probable RND efflux membrane fusion protein
